# Supplementary material for: Health Interventions for the Prevention of Dehydration in Agricultural Workers Exposed to Heat Stress: A Systematic Review
Source: Healthcare (Basel). 2025 May 23;13(11):1232. doi: 10.3390/healthcare13111232 (PMC12155329; doi:10.3390/healthcare13111232)
Supplement: Supplementary file 1 [file healthcare-13-01232-s001.zip]

Archive with 5 entries (5 files):
- Supplementary Material S5.pdf
- Supplementary Material S1.pdf
- Supplementary material S2_new.pdf
- Supplementary material S3.pdf
- Supplementary material S4.pdf
